# Supplementary material for: From Molecular Cleavage to Clinical Effect: A Probabilistic Field Model of Botulinum Toxin Action
Source: Biology (Basel). 2026 Mar 9;15(5):446. doi: 10.3390/biology15050446 (PMC12984648; doi:10.3390/biology15050446)
Supplement: Supplementary file 1 [file biology-15-00446-s001.zip]

Archive with 10 entries (10 files):
- S1_clean revised.pdf
- S1_clean revised.synctex.gz
- S1_clean revised.aux
- S1_clean revised.tex
- S2-clean revised.aux
- S2-clean revised.log
- S2-clean revised.pdf
- S2-clean revised.tex
- S2-clean revised.synctex.gz
- S1_clean revised.log
