# Supplementary material for: From Molecular Cleavage to Clinical Effect: A Probabilistic Field Model of Botulinum Toxin Action
Source: Biology (Basel). 2026 Mar 9;15(5):446. doi: 10.3390/biology15050446 (PMC12984648; doi:10.3390/biology15050446)
Supplement: Supplementary file 1 [file biology-15-00446-s001.zip › S2-clean revised.aux]

\relax 
\@writefile{toc}{\contentsline {section}{\numberline {S1}A Minimal Numerical Illustration of the MPF-BoNT Framework}{1}{}\protected@file@percent }
\@writefile{toc}{\contentsline {subsection}{\numberline {S1.1}General Setup}{1}{}\protected@file@percent }
\gdef \@abspage@last{3}
