# Supplementary material for: From Molecular Cleavage to Clinical Effect: A Probabilistic Field Model of Botulinum Toxin Action
Source: Biology (Basel). 2026 Mar 9;15(5):446. doi: 10.3390/biology15050446 (PMC12984648; doi:10.3390/biology15050446)
Supplement: Supplementary file 1 [file biology-15-00446-s001.zip › S2-clean revised.log]

This is pdfTeX, Version 3.141592653-2.6-1.40.25 (TeX Live 2023) (preloaded format=pdflatex 2025.9.15)  9 MAR 2026 13:42
entering extended mode
 restricted \write18 enabled.
 %&-line parsing enabled.
**"S2-clean revised.tex"
(./S2-clean revised.tex
LaTeX2e <2022-11-01> patch level 1
L3 programming layer <2023-02-22>
(c:/texlive/2023/texmf-dist/tex/latex/base/article.cls
Document Class: article 2022/07/02 v1.4n Standard LaTeX document class
(c:/texlive/2023/texmf-dist/tex/latex/base/size11.clo
File: size11.clo 2022/07/02 v1.4n Standard LaTeX file (size option)
)
\c@part=\count185
\c@section=\count186
\c@subsection=\count187
\c@subsubsection=\count188
\c@paragraph=\count189
\c@subparagraph=\count190
\c@figure=\count191
\c@table=\count192
\abovecaptionskip=\skip48
\belowcaptionskip=\skip49
\bibindent=\dimen140
)
(c:/texlive/2023/texmf-dist/tex/latex/amsmath/amsmath.sty
Package: amsmath 2022/04/08 v2.17n AMS math features
\@mathmargin=\skip50

For additional information on amsmath, use the `?' option.
(c:/texlive/2023/texmf-dist/tex/latex/amsmath/amstext.sty
Package: amstext 2021/08/26 v2.01 AMS text

(c:/texlive/2023/texmf-dist/tex/latex/amsmath/amsgen.sty
File: amsgen.sty 1999/11/30 v2.0 generic functions
\@emptytoks=\toks16
\ex@=\dimen141
))
(c:/texlive/2023/texmf-dist/tex/latex/amsmath/amsbsy.sty
Package: amsbsy 1999/11/29 v1.2d Bold Symbols
\pmbraise@=\dimen142
)
(c:/texlive/2023/texmf-dist/tex/latex/amsmath/amsopn.sty
Package: amsopn 2022/04/08 v2.04 operator names
)
\inf@bad=\count193
LaTeX Info: Redefining \frac on input line 234.
\uproot@=\count194
\leftroot@=\count195
LaTeX Info: Redefining \overline on input line 399.
LaTeX Info: Redefining \colon on input line 410.
\classnum@=\count196
\DOTSCASE@=\count197
LaTeX Info: Redefining \ldots on input line 496.
LaTeX Info: Redefining \dots on input line 499.
LaTeX Info: Redefining \cdots on input line 620.
\Mathstrutbox@=\box51
\strutbox@=\box52
LaTeX Info: Redefining \big on input line 722.
LaTeX Info: Redefining \Big on input line 723.
LaTeX Info: Redefining \bigg on input line 724.
LaTeX Info: Redefining \Bigg on input line 725.
\big@size=\dimen143
LaTeX Font Info:    Redeclaring font encoding OML on input line 743.
LaTeX Font Info:    Redeclaring font encoding OMS on input line 744.
\macc@depth=\count198
LaTeX Info: Redefining \bmod on input line 905.
LaTeX Info: Redefining \pmod on input line 910.
LaTeX Info: Redefining \smash on input line 940.
LaTeX Info: Redefining \relbar on input line 970.
LaTeX Info: Redefining \Relbar on input line 971.
\c@MaxMatrixCols=\count199
\dotsspace@=\muskip16
\c@parentequation=\count266
\dspbrk@lvl=\count267
\tag@help=\toks17
\row@=\count268
\column@=\count269
\maxfields@=\count270
\andhelp@=\toks18
\eqnshift@=\dimen144
\alignsep@=\dimen145
\tagshift@=\dimen146
\tagwidth@=\dimen147
\totwidth@=\dimen148
\lineht@=\dimen149
\@envbody=\toks19
\multlinegap=\skip51
\multlinetaggap=\skip52
\mathdisplay@stack=\toks20
LaTeX Info: Redefining \[ on input line 2953.
LaTeX Info: Redefining \] on input line 2954.
)
(c:/texlive/2023/texmf-dist/tex/latex/amsfonts/amssymb.sty
Package: amssymb 2013/01/14 v3.01 AMS font symbols

(c:/texlive/2023/texmf-dist/tex/latex/amsfonts/amsfonts.sty
Package: amsfonts 2013/01/14 v3.01 Basic AMSFonts support
\symAMSa=\mathgroup4
\symAMSb=\mathgroup5
LaTeX Font Info:    Redeclaring math symbol \hbar on input line 98.
LaTeX Font Info:    Overwriting math alphabet `\mathfrak' in version `bold'
(Font)                  U/euf/m/n --> U/euf/b/n on input line 106.
))
(c:/texlive/2023/texmf-dist/tex/latex/l3backend/l3backend-pdftex.def
File: l3backend-pdftex.def 2023-01-16 L3 backend support: PDF output (pdfTeX)
\l__color_backend_stack_int=\count271
\l__pdf_internal_box=\box53
)
(./S2-clean revised.aux)
\openout1 = `"S2-clean revised.aux"'.

LaTeX Font Info:    Checking defaults for OML/cmm/m/it on input line 17.
LaTeX Font Info:    ... okay on input line 17.
LaTeX Font Info:    Checking defaults for OMS/cmsy/m/n on input line 17.
LaTeX Font Info:    ... okay on input line 17.
LaTeX Font Info:    Checking defaults for OT1/cmr/m/n on input line 17.
LaTeX Font Info:    ... okay on input line 17.
LaTeX Font Info:    Checking defaults for T1/cmr/m/n on input line 17.
LaTeX Font Info:    ... okay on input line 17.
LaTeX Font Info:    Checking defaults for TS1/cmr/m/n on input line 17.
LaTeX Font Info:    ... okay on input line 17.
LaTeX Font Info:    Checking defaults for OMX/cmex/m/n on input line 17.
LaTeX Font Info:    ... okay on input line 17.
LaTeX Font Info:    Checking defaults for U/cmr/m/n on input line 17.
LaTeX Font Info:    ... okay on input line 17.
LaTeX Font Info:    Trying to load font information for U+msa on input line 19.

 (c:/texlive/2023/texmf-dist/tex/latex/amsfonts/umsa.fd
File: umsa.fd 2013/01/14 v3.01 AMS symbols A
)
LaTeX Font Info:    Trying to load font information for U+msb on input line 19.

 (c:/texlive/2023/texmf-dist/tex/latex/amsfonts/umsb.fd
File: umsb.fd 2013/01/14 v3.01 AMS symbols B
) [1

{c:/texlive/2023/texmf-var/fonts/map/pdftex/updmap/pdftex.map}] [2] [3] (./S2-c
lean revised.aux) ) 
Here is how much of TeX's memory you used:
 1711 strings out of 476025
 24444 string characters out of 5794015
 1857382 words of memory out of 5000000
 22200 multiletter control sequences out of 15000+600000
 519691 words of font info for 60 fonts, out of 8000000 for 9000
 1141 hyphenation exceptions out of 8191
 56i,5n,62p,485b,217s stack positions out of 10000i,1000n,20000p,200000b,200000s
<c:/texlive/2023/texmf-dist/fonts/type1/public/amsfonts/cm/c
mbx12.pfb><c:/texlive/2023/texmf-dist/fonts/type1/public/amsfonts/cm/cmex10.pfb
><c:/texlive/2023/texmf-dist/fonts/type1/public/amsfonts/cm/cmmi10.pfb><c:/texl
ive/2023/texmf-dist/fonts/type1/public/amsfonts/cm/cmmi8.pfb><c:/texlive/2023/t
exmf-dist/fonts/type1/public/amsfonts/cm/cmr10.pfb><c:/texlive/2023/texmf-dist/
fonts/type1/public/amsfonts/cm/cmr17.pfb><c:/texlive/2023/texmf-dist/fonts/type
1/public/amsfonts/cm/cmr8.pfb><c:/texlive/2023/texmf-dist/fonts/type1/public/am
sfonts/cm/cmsy10.pfb>
Output written on "S2-clean revised.pdf" (3 pages, 98231 bytes).
PDF statistics:
 54 PDF objects out of 1000 (max. 8388607)
 32 compressed objects within 1 object stream
 0 named destinations out of 1000 (max. 500000)
 1 words of extra memory for PDF output out of 10000 (max. 10000000)
