# Supplementary material for: From Molecular Cleavage to Clinical Effect: A Probabilistic Field Model of Botulinum Toxin Action
Source: Biology (Basel). 2026 Mar 9;15(5):446. doi: 10.3390/biology15050446 (PMC12984648; doi:10.3390/biology15050446)
Supplement: Supplementary file 1 [file biology-15-00446-s001.zip › S1_clean revised.log]

This is pdfTeX, Version 3.141592653-2.6-1.40.25 (TeX Live 2023) (preloaded format=pdflatex 2025.9.15)  9 MAR 2026 13:40
entering extended mode
 restricted \write18 enabled.
 %&-line parsing enabled.
**"S1_clean revised.tex"
(./S1_clean revised.tex
LaTeX2e <2022-11-01> patch level 1
L3 programming layer <2023-02-22>
(c:/texlive/2023/texmf-dist/tex/latex/base/article.cls
Document Class: article 2022/07/02 v1.4n Standard LaTeX document class
(c:/texlive/2023/texmf-dist/tex/latex/base/size11.clo
File: size11.clo 2022/07/02 v1.4n Standard LaTeX file (size option)
)
\c@part=\count185
\c@section=\count186
\c@subsection=\count187
\c@subsubsection=\count188
\c@paragraph=\count189
\c@subparagraph=\count190
\c@figure=\count191
\c@table=\count192
\abovecaptionskip=\skip48
\belowcaptionskip=\skip49
\bibindent=\dimen140
)
(c:/texlive/2023/texmf-dist/tex/latex/amsmath/amsmath.sty
Package: amsmath 2022/04/08 v2.17n AMS math features
\@mathmargin=\skip50

For additional information on amsmath, use the `?' option.
(c:/texlive/2023/texmf-dist/tex/latex/amsmath/amstext.sty
Package: amstext 2021/08/26 v2.01 AMS text

(c:/texlive/2023/texmf-dist/tex/latex/amsmath/amsgen.sty
File: amsgen.sty 1999/11/30 v2.0 generic functions
\@emptytoks=\toks16
\ex@=\dimen141
))
(c:/texlive/2023/texmf-dist/tex/latex/amsmath/amsbsy.sty
Package: amsbsy 1999/11/29 v1.2d Bold Symbols
\pmbraise@=\dimen142
)
(c:/texlive/2023/texmf-dist/tex/latex/amsmath/amsopn.sty
Package: amsopn 2022/04/08 v2.04 operator names
)
\inf@bad=\count193
LaTeX Info: Redefining \frac on input line 234.
\uproot@=\count194
\leftroot@=\count195
LaTeX Info: Redefining \overline on input line 399.
LaTeX Info: Redefining \colon on input line 410.
\classnum@=\count196
\DOTSCASE@=\count197
LaTeX Info: Redefining \ldots on input line 496.
LaTeX Info: Redefining \dots on input line 499.
LaTeX Info: Redefining \cdots on input line 620.
\Mathstrutbox@=\box51
\strutbox@=\box52
LaTeX Info: Redefining \big on input line 722.
LaTeX Info: Redefining \Big on input line 723.
LaTeX Info: Redefining \bigg on input line 724.
LaTeX Info: Redefining \Bigg on input line 725.
\big@size=\dimen143
LaTeX Font Info:    Redeclaring font encoding OML on input line 743.
LaTeX Font Info:    Redeclaring font encoding OMS on input line 744.
\macc@depth=\count198
LaTeX Info: Redefining \bmod on input line 905.
LaTeX Info: Redefining \pmod on input line 910.
LaTeX Info: Redefining \smash on input line 940.
LaTeX Info: Redefining \relbar on input line 970.
LaTeX Info: Redefining \Relbar on input line 971.
\c@MaxMatrixCols=\count199
\dotsspace@=\muskip16
\c@parentequation=\count266
\dspbrk@lvl=\count267
\tag@help=\toks17
\row@=\count268
\column@=\count269
\maxfields@=\count270
\andhelp@=\toks18
\eqnshift@=\dimen144
\alignsep@=\dimen145
\tagshift@=\dimen146
\tagwidth@=\dimen147
\totwidth@=\dimen148
\lineht@=\dimen149
\@envbody=\toks19
\multlinegap=\skip51
\multlinetaggap=\skip52
\mathdisplay@stack=\toks20
LaTeX Info: Redefining \[ on input line 2953.
LaTeX Info: Redefining \] on input line 2954.
)
(c:/texlive/2023/texmf-dist/tex/latex/amsfonts/amssymb.sty
Package: amssymb 2013/01/14 v3.01 AMS font symbols

(c:/texlive/2023/texmf-dist/tex/latex/amsfonts/amsfonts.sty
Package: amsfonts 2013/01/14 v3.01 Basic AMSFonts support
\symAMSa=\mathgroup4
\symAMSb=\mathgroup5
LaTeX Font Info:    Redeclaring math symbol \hbar on input line 98.
LaTeX Font Info:    Overwriting math alphabet `\mathfrak' in version `bold'
(Font)                  U/euf/m/n --> U/euf/b/n on input line 106.
))
(c:/texlive/2023/texmf-dist/tex/latex/l3backend/l3backend-pdftex.def
File: l3backend-pdftex.def 2023-01-16 L3 backend support: PDF output (pdfTeX)
\l__color_backend_stack_int=\count271
\l__pdf_internal_box=\box53
)
(./S1_clean revised.aux)
\openout1 = `"S1_clean revised.aux"'.

LaTeX Font Info:    Checking defaults for OML/cmm/m/it on input line 17.
LaTeX Font Info:    ... okay on input line 17.
LaTeX Font Info:    Checking defaults for OMS/cmsy/m/n on input line 17.
LaTeX Font Info:    ... okay on input line 17.
LaTeX Font Info:    Checking defaults for OT1/cmr/m/n on input line 17.
LaTeX Font Info:    ... okay on input line 17.
LaTeX Font Info:    Checking defaults for T1/cmr/m/n on input line 17.
LaTeX Font Info:    ... okay on input line 17.
LaTeX Font Info:    Checking defaults for TS1/cmr/m/n on input line 17.
LaTeX Font Info:    ... okay on input line 17.
LaTeX Font Info:    Checking defaults for OMX/cmex/m/n on input line 17.
LaTeX Font Info:    ... okay on input line 17.
LaTeX Font Info:    Checking defaults for U/cmr/m/n on input line 17.
LaTeX Font Info:    ... okay on input line 17.
LaTeX Font Info:    Trying to load font information for U+msa on input line 19.

 (c:/texlive/2023/texmf-dist/tex/latex/amsfonts/umsa.fd
File: umsa.fd 2013/01/14 v3.01 AMS symbols A
)
LaTeX Font Info:    Trying to load font information for U+msb on input line 19.

 (c:/texlive/2023/texmf-dist/tex/latex/amsfonts/umsb.fd
File: umsb.fd 2013/01/14 v3.01 AMS symbols B
) [1

{c:/texlive/2023/texmf-var/fonts/map/pdftex/updmap/pdftex.map}]
Overfull \hbox (75.26662pt too wide) detected at line 53
[][]\OT1/cmr/m/n/10.95 (\OML/cmm/m/it/10.95 x; t\OT1/cmr/m/n/10.95 ) = \OML/cmm
/m/it/10.95 P\OT1/cmr/m/n/10.95 (\OML/cmm/m/it/10.95 F\OT1/cmr/m/n/10.95 (\OML/
cmm/m/it/10.95 x; t\OT1/cmr/m/n/10.95 )) = [] [] \OML/cmm/m/it/10.95 P\OT1/cmr/
m/n/10.95 (\OML/cmm/m/it/10.95 F \OMS/cmsy/m/n/10.95 j \OML/cmm/m/it/10.95 I \O
T1/cmr/m/n/10.95 = \OML/cmm/m/it/10.95 i; K \OT1/cmr/m/n/10.95 = \OML/cmm/m/it/
10.95 k\OT1/cmr/m/n/10.95 ) \OML/cmm/m/it/10.95 P\OT1/cmr/m/n/10.95 (\OML/cmm/m
/it/10.95 K \OT1/cmr/m/n/10.95 = \OML/cmm/m/it/10.95 k \OMS/cmsy/m/n/10.95 j \O
ML/cmm/m/it/10.95 I \OT1/cmr/m/n/10.95 = \OML/cmm/m/it/10.95 i\OT1/cmr/m/n/10.9
5 ) \OML/cmm/m/it/10.95 P\OT1/cmr/m/n/10.95 (\OML/cmm/m/it/10.95 I \OT1/cmr/m/n
/10.95 = \OML/cmm/m/it/10.95 i \OMS/cmsy/m/n/10.95 j \OML/cmm/m/it/10.95 x; t\O
T1/cmr/m/n/10.95 )\OML/cmm/m/it/10.95 :
 []

[2]
Overfull \hbox (0.35986pt too wide) in paragraph at lines 92--93
[]\OT1/cmr/m/n/10.95 The term $\OML/cmm/m/it/10.95 f[]$ \OT1/cmr/m/n/10.95 rep-
re-sents pro-cesses in-creas-ing the prob-a-bil-ity of SNAP-
 []


Overfull \hbox (16.341pt too wide) in paragraph at lines 92--93
\OT1/cmr/m/n/10.95 molec-u-lar re-cov-ery driven by SNARE pro-tein resyn-the-si
s. The term $\OML/cmm/m/it/10.95 f[]$
 []

[3] (./S1_clean revised.aux) ) 
Here is how much of TeX's memory you used:
 1711 strings out of 476025
 24444 string characters out of 5794015
 1857382 words of memory out of 5000000
 22200 multiletter control sequences out of 15000+600000
 519691 words of font info for 60 fonts, out of 8000000 for 9000
 1141 hyphenation exceptions out of 8191
 56i,5n,62p,622b,217s stack positions out of 10000i,1000n,20000p,200000b,200000s
<c:/texlive/2023/texmf-dist/fonts/type1/public/am
sfonts/cm/cmbx12.pfb><c:/texlive/2023/texmf-dist/fonts/type1/public/amsfonts/cm
/cmex10.pfb><c:/texlive/2023/texmf-dist/fonts/type1/public/amsfonts/cm/cmmi10.p
fb><c:/texlive/2023/texmf-dist/fonts/type1/public/amsfonts/cm/cmmi8.pfb><c:/tex
live/2023/texmf-dist/fonts/type1/public/amsfonts/cm/cmr10.pfb><c:/texlive/2023/
texmf-dist/fonts/type1/public/amsfonts/cm/cmr17.pfb><c:/texlive/2023/texmf-dist
/fonts/type1/public/amsfonts/cm/cmr8.pfb><c:/texlive/2023/texmf-dist/fonts/type
1/public/amsfonts/cm/cmsy10.pfb><c:/texlive/2023/texmf-dist/fonts/type1/public/
amsfonts/cm/cmsy8.pfb>
Output written on "S1_clean revised.pdf" (3 pages, 116186 bytes).
PDF statistics:
 59 PDF objects out of 1000 (max. 8388607)
 35 compressed objects within 1 object stream
 0 named destinations out of 1000 (max. 500000)
 1 words of extra memory for PDF output out of 10000 (max. 10000000)
